# Supplementary material for: Healthcare-seeking behaviors and factors influencing non-adherence among cervical cancer patients attending Bugando Oncology Clinic in Mwanza, Tanzania: A qualitative Phenomenological study
Source: PLoS One. 2025 Mar 26;20(3):e0317609. doi: 10.1371/journal.pone.0317609 (PMC11940420; doi:10.1371/journal.pone.0317609)
Supplement: S4 File — (XLSX) [file pone.0317609.s004.xlsx]

## Sheet: EXproring Heath care seeking BH
IN-DEPTH INTERVIEWS' RESULTS SUMMARY
THEMES	INFORMANT'S RESPONSES
· Types of cancer that informants know	Cervical cancer, Breast cancer
	Cervical cancer, Breast cancer – Cacx Non Adrehence 02
	Throat cancer, cervical cancer, prostate cancer – Cacx Non Adrehence 03
	I don’t know Cacx Non Adrehence 05
	Cervical cancer, prostate state, throat cancer, lung cancer, leukemia, brain cancer, skin cancer, bladder cancer, colon cancer, anorectal cancer Cacx Non Adrehence 6
	Skin cancer, cervical cancer, throat cancer Cacx Non Adrehence 07
	: Cervical cancer Cacx Non Adrehence 08
	: Cervical cancer, neck tumors, throat cancers, eye cancers Cacx Non Adrehence 09
	Cervical cancer, throat cancer, breast cancer, lung cancer Cacx Non Adrehence 10
· Informants understanding about Symptoms of cervical cancer	Stomach pain, heavy bleeding, sensing a tumor in my reproductive organs Cacx Non Adrehence 01
	I had post coital bleeding, smelling discharge, waist and abdominal pain, my private parts were itching and burning sensation.– Cacx Non Adrehence 02
	Nonstop bleeding – Cacx Non Adrehence 03
	Post-menopausal bleeding, stomach pain Cacx Non Adrehence 04
	: Postmenopausal bleeding, a tumor protruding out of my vagina, vaginal discharge Cacx Non Adrehence 6
	: Back pain, one leg swelling, waist pain, lower abdominal pain, sensing a tumor Cacx Non Adrehence 07
	I had severe bleeding and a tumor, ulcers in private parts, vaginal discharge – Cacx Non Adrehence 08
	I was having bleeding, vaginal discharge Cacx Non Adrehence 09
	Lower abdominal pain, post coital bleeding Cacx Non Adrehence 10
	Bleeding, vaginal discharge, back pain, diarrhea, loss of appetite – Cacx Non Adrehence 11
	Bleeding, fistula, anemia Cacx Non Adrehence 12
	: Post coital bleeding, difficult in urination and defecation Cacx Non Adrehence 14
	Non-stop bleeding, Cacx Non Adrehence 15
o Symptoms or concerns that led them to seek healthcare for your cervical cancer	Non-stop bleeding Cacx Non Adrehence 15
	Bleeding and fistula Cacx Non Adrehence 12
	Post coital bleeding Cacx Non Adrehence 10
	Severe bleeding, fatigue and waist pain Cacx Non Adrehence 05
	I had nonstop bleeding from December 2022 to June 2023 where I had hysterectomy at Bugando. I went to Nyamagana Hospital, Butimba where they diagnosed me with Cervical cancer and they referred me to Bugando where I had some tests and underwent hysterectomy on 02 May 2023. Then my doctor referred me to Oncology Department, where the doctor read my history and told me about treatments in the Oncolo…
	I had severe pain, bleeding and bad smelling. As woman it is totally uncomfortable to have smelling discharge, it was difficult to sit in the church as people saw me smelling, and when I stand up my clothes looked wet with blood. When church fellows come to my home, I told them I am smelling badly. Cacx Non Adrehence 02
	Stomach pain and heavy bleeding Cacx Non Adrehence 01
· Any instances where they tried to treat themselves for cervical cancer or its symptoms	I never tried to treat myself, I went straight to the hospital in Kenya, and they injected me a syringe to stop bleeding and gave me some drugs, the bleeding stopped. After a year I felt stomach pain and heavy bleeding, I went back to the same hospital and they told me it is cancer, and then they referred me to a hospital in Musoma. Cacx Non Adrehence 01
	I just went to private hospital where I was sometimes told that I have PID, and sometimes I was told I had UTI that has reached 60. When I had heavy bleeding, and sometimes severe anemia that made me fall down, I told my daughter that lets go to Butimba, the government hospital, as I don’t get any better in the private hospitals. Cacx Non Adrehence 03
	: I tried to use traditional medicine that treat worms – Cacx Non Adrehence 6
	I rub my back when I had go and return back pain Cacx Non Adrehence 07
	I was just buying UTI medicines, but I didn’t find any relief. Cacx Non Adrehence 08
	I used medicine from the pharmacy Cacx Non Adrehence 09
o Reasons why they believed that self-treatment was necessary or preferable
· Other treatments or complementary treatments carried out	Traditional medicine to easy the symptoms – Cacx Non Adrehence 12
	Attending to traditional healers – Cacx Non Adrehence 11
	I used some traditional medicine that worsen my situation, thereafter I went to Shinyanga Hospital.Cacx Non Adrehence 09
	: During the period of one month waiting for my final diagnosis at Bugando, I shared this information with my friends, who provided me the many traditional medicine but I didn’t find any relief. Cacx Non Adrehence 07
	: I went to traditional healers but the symptoms were worsen Cacx Non Adrehence 05
	Traditional medicine Cacx Non Adrehence 04
	Just have some medicine. I didn’t had faith to go to traditional healers because even my grandmother had have cervical cancer. I just went to my auntie who cared about my grandmother and told her about my condition. She told me that my symptoms resemble those of my grandmother, she encouraged me to go to hospital, and that my grandmother underwent hysterectomy and her life went on well and died f…
	I was given the traditional medicine locally called “nyanjugo”, which is administered by drinking and also by sitting in the mixture of that medicine and water.Cacx Non Adrehence 02
o Informant’s experiences with these kinds of treatments	I used traditional medicine for 2 days Cacx Non Adrehence 04
o Decision making about which treatment to pursue	My relatives advised me to go to the hospital and check for cervical cancer Cacx Non Adrehence 09
	There was a screening camp in my village, I went there where there screened me and look like I have a tumor. I was told to go to the hospital but I didn’t have money so I didn’t go. After a month, I had severe bleeding, I went back to the hospital and they told me I am a suspicious of cervical cancer. They asked me to pay Tsh. 100,000 for biopsy test. I didn’t have the money and told them let me …
	I went to a dispensary but did not know what I was suffering from, then I went to a hospital in Kenya, where they told me to be referred to another hospital in Kenya, and they gave me a painkiller drug. I told them that hospital is very far so I decided to go to Shirati hospital after a week. At the Shirati hospital, a nurse screened me and said that the disease looks like cervical cancer so she …
· Barriers or challenges faced in seeking healthcare for cervical cancer	Moving to and from a hospital in Musoma several times to seek diagnosis, and waiting for six weeks have my final diagnosis, there is when the referred me to Bugando Medical Centre. Cacx Non Adrehence 01
	Money to go to Bugando as we always heard that to go to Bugando someone must have money. Cacx Non Adrehence 02
	No, I didn’t. Just I was diagnosed with diabetes, and anemia. Also it was difficult to afford the treatments as cancer treatments are expensive. Cacx Non Adrehence 03
	I didn’t have money for cancer services – Cacx Non Adrehence 04
	I thank God, I didn’t get any challenge rather that machine breakdown Cacx Non Adrehence 05
	I didn’t get any challenge. My daughter supported me financially Cacx Non Adrehence 6
	My early visit after onset of symptoms at the hospital I was told that I have UTI and typhoid, and given the respective medicines but I found no relief Cacx Non Adrehence 07
	I was supposed to pay Tsh. 50,000 but didn’t have the money, so he told me to go until I got the money. Then I came the next day, and told that I should have to wait for one month to have a diagnosis.Cacx Non Adrehence 07
	AT Bugando, I were told to wait for two weeks to start radiotherapy as the machine has reached its maximum capacity. Cacx Non Adrehence 08
	I was being treated as I am having UTI, typhoid or fungus Cacx Non Adrehence 09
	I had no money Tsh. 80,000 for cervical cancer diagnosis at Bugando so they took a sample and told me to find the money so as to get my diagnosis. I went back home and felt more severe bleeding thus I went to Buzuruga health center, they admitted me and told me that I have bacteria in uterus. They told me to buy medicine for Tsh. 80,000 but I only afforded half a dose. The situation kept worsenin…
	I went to hospital and they said I was having UTI, and they kept treating me with antibiotics, Financial barriers as I didn’t have enough money to cover hospital expenses, Cacx Non Adrehence 14
o management of mentioned challenges	My family side supported me, and my husband didn’t have money so it lead to family misunderstanding Cacx Non Adrehence 10
	I went to Sekou Toure hospital where the doctors referred me to Bugando Cacx Non Adrehence 07
	My daughter supported me financially – Cacx Non Adrehence 04
	My church fellows encouraged and contributed me some money and I add up mine Cacx Non Adrehence 02
· Informants’ description of the sociocultural factors that have influenced their decision making for cancer care	My children told me, mum let’s take you to the hospital, as I don’t have a man, it is just me and my children Cacx Non Adrehence 01
	It was just my auntie and my personal experience as my grandmother used to tell me about management of her cervical cancer – Cacx Non Adrehence 03
	My daughter convinced me to go to hospital Cacx Non Adrehence 04
	It was just the symptoms of my disease, and family supported me to go to the hospital Cacx Non Adrehence 05
	When you are sick, you just can sit and wait, u will find the relief Cacx Non Adrehence 07
	: The family decided that I have to be taken to the hospital. Therefore we went to district hospital, where they told my son that they suspect me to have cervical cancer and referred me to Bugando. Cacx Non Adrehence 08
	: Only the symptoms forced me to look for the healthcare Cacx Non Adrehence 10
	as the traditional medicine didn’t work that’s we went to hospital Cacx Non Adrehence 12
o Specific misconceptions they have heard about cervical cancer treatment	We always hear that “The disease that cannot be treated at Shirati Hospital cannot even be treated at Bugando. Going to Bugando will lead to only dearth.” I just said even if I die at Bugando, my church fellows will come to take me Cacx Non Adrehence 02
	Cervical cancer is not treatable, Radiotherapy involve the use of fire to burn a body part Cacx Non Adrehence 04
· Informant’s advices to other women who may be experiencing symptoms or concerns related to cervical cancer	I will advise them to seek healthcare at the hospital – Cacx Non Adrehence 01
	: I will advise her to go to Bugando Cacx Non Adrehence 02
	I will just advise her to come straight to the hospital, as you can see I am now doing well to the extent of walking around without wearing an underwear Cacx Non Adrehence 03
	I will advise her that cervical cancer is treatable, she has to go the hospital. I will testify using myself as an example of someone who have healed from cervical cancer. Cacx Non Adrehence 04
	I will advise them to check on possible cervical cancer symptoms like heavy bleeding, smelling discharge, post coital bleeding, fatigue, back pain Cacx Non Adrehence 05
	I have started to tell some patients with cancer symptoms to just go to the hospital to check for cancer.– Cacx Non Adrehence 6
	: I will advise to not delay in seeking hospital cancer care Cacx Non Adrehence 07
o Anything else that informants would like to share about their experience with seeking healthcare for cervical cancer	I had challenges with financial barrier especially to buy drugs and seen patients from outside Mwanza suffer to find a place to stay – Cacx Non Adrehence 15
	Just need your cooperation so as I can get better treatment and be healed Cacx Non Adrehence 05

## Sheet: Factors for non-Adherence
THEMES	INFORMANT'S RESPONSES
Informant’s initial thoughts and feelings when diagnosed with cervical cancer	My heart was beating very fast, I didn’t have peace of mind, as day’s back we used to know that someone with cancer will die very soon, so I felt like my days are numbered Cacx Non Adrehence 05
	: I felt too much pain, I saw like my life has ended. You know, in my region this disease is not familiar, everyone I shared the information with that I have this disease, they felt afraid of me. This made me felt much nervous and thinking that I am going to die.Cacx Non Adrehence 01
	The nurse told me I are you ready to receive your diagnosis, are you alone? I told her that the one escorted me to Bugando is not my relative but just my neighbor, she is someone who is helping me as she works in Mwanza, so I am ready to get my diagnosis alone. The nurse told me that I had cervical cancer, I had some thinking, and she said sorry to me, I then felt some relief. I asked her, is it …
	My heart was beating very fast, I didn’t have peace of mind, as day’s back we used to know that someone with cancer will die very soon, so I felt like my days are numbered Cacx Non Adrehence 5
	My daughter didn’t tell me because she know that I have low blood pressure. The doctor told me that I should not be afraid because I have pressure, I told him to just tell me as diseases are part of everyday life. After he told me I have cancer, I just wonder, how did I have it? I just believed that God will help me. I went to Bugando and see children with eye cancer, I felt myself healed and I a…
	I didn’t think anything rather than to go for the treatment so that I can be healed Cacx Non Adrehence 09
	I thought about how we will afford the treatments as my family is not well financially. But I thank God Cacx Non Adrehence 10
	Firstly, I had a challenge with my marriage, I got divorced without any genuine reason. I kept it aside and told God I need my health as I have three children, one is in standard five, the second one is in form two, and the third one is a dependent, has completed university education and not yet got an employment, just struggle with life. Both of them are girls. Also I don’t have a mother, and my…
	I felt pain, but I presented myself before God Cacx Non Adrehence 15
· Treatment options for cervical cancer	Chemotherapy and Radiotherapy Cacx Non Adrehence 15
	I don’t know Cacx Non Adrehence 1
	I don’t know, I just get treatments Cacx Non Adrehence 05
	: Not informed at all, just told to go on with radiotherapy Cacx Non Adrehence 6
o Treatment that health care providers recommended for them	I was not informed by the healthcare provider. I met a fellow tribal women, who told me she had the same disease, and she is going on with the treatments. She told me that treatment is not a syringe, it a machine. U just slept on the bed and the machine deliver the treatment.
	Radiotherapy – Cacx Non Adrehence 04
	I was told that I have cervical cancer so I should go for radiotherapy – Cacx Non Adrehence 09
	I was planned to have radiotherapy for 25 days and then brachytherapy Cacx Non Adrehence 10
· Specific conditions that informants were instructed to follow during treatment for cervical cancer	To stay away from fire, not to do heavy work, to eat on time Cacx Non Adrehence 15
	Frequently eating so as to maintain my Hb level Cacx Non Adrehence 14
	To eat fruit and vegetables Cacx Non Adrehence 12
	I was told not to be under the sun, not to be around fire. I find it difficult to have food appetite. – Cacx Non Adrehence 09
	To consider eating well, consuming fruits and vegetable, and drinking plenty of water Cacx Non Adrehence 10
	We were told to eat well, a lot of fruits and plenty of water.Cacx Non Adrehence 07
	To consult a doctor on Thursdays, to do some laboratory tests before coming for chemotherapy on Mondays. Cacx Non Adrehence 08
o Conditions were Clear and easy to understand?	Yes, I understood the conditions Cacx Non Adrehence 02
	I didn’t faced any challenges, as since the time I was admitted with diabetes, I got familiar with these conditions so as to control my blood sugar level. So to me it was fine. Cacx Non Adrehence 03
· Things that healthcare provider explain to them regarding treatment regimen	I was told to come for 25 days for treatment Cacx Non Adrehence 15
	External Radiotherapy for 25 days followed by brachytherapy for 3 times in three weeks Cacx Non Adrehence 14
	To be treated for 25 fractions, and consult a doctor on Thursdays Cacx Non Adrehence 12
	I was told that my radiotherapy will take 25 days, and I have to go for laboratory tests on Thursdays and get the results on Friday, so as to have chemotherapy on Mondays.Cacx Non Adrehence 09
	I was told that my treatment will take 25 days to complete Cacx Non Adrehence 08
	I was told that external beam radiotherapy are 25, and brachytherapy are three.Cacx Non Adrehence 05
	He told me that my external beam radiotherapy will go on for 25 days and then brachytherapy for 3 weeks, after that I will the doctor for follow-up appointments – Cacx Non Adrehence 01
	To eat a lot of fruits, to eat well and enough Cacx Non Adrehence 04
o How long would it take a client to complete planned treatments	I was told that, I will receive radiotherapy for 25 days and then after I will go on with brachytherapy for three weeks. Cacx Non Adrehence 02
How frequently a client was supposed to receive treatments	: Once a week for brachytherapy – Cacx Non Adrehence 02
· Challenges they faced in adhering to treatments of cervical cancer	Some disturbances that require moving from one office to another due to unclear information about paying consultation fees Cacx Non Adrehence 01
	I didn’t get any, I adhere so as I get healed and continue to care for my children Cacx Non Adrehence 03
	I faced challenges due to being unfamiliar and I had no one to help meCacx Non Adrehence 05
	: First weeks we used to eat at the cafeteria in the hospital but later on we find it financially difficult. Cacx Non Adrehence 6
	As you receive treatment, you find yourself with no food appetite Cacx Non Adrehence 07
	The disease make me be like a disabled.– Cacx Non Adrehence 08
	My body was feeling not well, and I had no food appetite Cacx Non Adrehence 09
	Diarrhea, burning sensation as the side effects of chemotherapy Cacx Non Adrehence 12
	I was anemic, therefore stopped radiotherapy for one week Cacx Non Adrehence 12
o How these challenges were managed
· Informant’s understandings of the importance for adhering to treatment plans for cervical cancer	I adhere to my treatments, I feeling better now through I feel some stomach pain sometimes. I shared with my doctor, and we are proceeding well. Cacx Non Adrehence 01
	: I felt much better, no pain and the severe bleeding turned to be little, and no smelling Cacx Non Adrehence 02
	Honestly, I feel better, although I had some sores and fatigue because of radiation Cacx Non Adrehence 03
	I don’t bleed any more Cacx Non Adrehence 04
	I have a relief of my symptoms, but still have some pain Cacx Non Adrehence 05
	I see my health is improving, though I have some lower abdominal pain Cacx Non Adrehence 07
	Adhering to treatment is important to control the symptoms and get healed – Cacx Non Adrehence 09
	I feel good with my health, I sleep well Cacx Non Adrehence 13
	There is benefit because I see some positive changes – Cacx Non Adrehence 15
· Any materials or teachings received during their attendance for cancer care in Bugando Oncology Clinic. (Pictures, flyers etc.) in order to help improve their adherence	I once attended the teaching Cacx Non Adrehence 15
	: I attended the teachings but I didn’t get the flyers as only few copies were given and I didn’t get one. Please if you have one, give me. Cacx Non Adrehence 09
	We have given some flyers, but was very few so I once read them. I always attend the teachings. Cacx Non Adrehence 05
	: I once received flyers, and teachings on time to come for treatment Cacx Non Adrehence 04
	For me, when I didn’t have chemotherapy, I went to Bugando at 04:00 pm. Coming early was a bit challenge as I stay away from Bugando, so usually I ended up got number 60 out of 80. Waiting until my number is called for treatment was difficult for me as where shall I eat, how can I survive the day while my life is this difficult. So I attended the teachings only in the first week. After realizing …
	We have given some flyers, but was very few so I once read them. I always attend the teachings.Cacx Non Adrehence 05
· Questions or concerns about cervical cancer and its management	What next about the management of my disease? Cacx Non Adrehence 15
	When will my fistula stop? – Cacx Non Adrehence 12
	I wish the government could reduce the cost for the service especially for the poor ones, as the diseases is affecting a lot of women. The government should find vaccine to protect other women.Cacx Non Adrehence 10
	what causes cancer? Cacx Non Adrehence 9
	I want to know why I still have vaginal discharge? Cacx Non Adrehence 08
	Since I had anesthetic surgery a month before brachytherapy which also uses anesthesia, is it safe? Cacx Non Adrehence 6
	What if you have another disease, will cancer be healed and the other disease remain? Cacx Non Adrehence 05
	: Just want to ask, after I have completed all the treatments, will I be healed completely? Cacx Non Adrehence 03

## Sheet: Any other Experience
· Anything else that informants would like to share about their experience with cervical cancer	My treatment is going well but when we got to Bugando, the doctor told us to find money, Tsh. 328,000/=. We then went back home as the machine went broke. We got back to Bugando after the machine was fixed. Then another doctor told us that treatment for cervical cancer is free, then after a while we were told that money is needed to consult a doctor Tsh 5,000, when you are going for blood test Ts…
	I used to rub with clothes and hot water my body parts that had some pain to find relief. I also had some ulcer as the radiotherapy side effects Cacx Non Adrehence 6
